# Supplementary material for: Genomic Characterization of Campylobacter jejuni Adapted to the Guinea Pig (Cavia porcellus) Host
Source: Front Cell Infect Microbiol. 2021 Mar 18;11:607747. doi: 10.3389/fcimb.2021.607747 (PMC8012767; doi:10.3389/fcimb.2021.607747)
Supplement: Supplementary file 1 [file Table_1.xlsx]

## Sheet: Sheet3
pubMLST id	isolate/genome accession	country	source	ST	clonal complex	Reference
31845	EPIZ-21	Ecuador	guinea pig	7759		(20)
31847	EPIZ-151	Ecuador	guinea pig	7760		(20)
32498	131EPIZ	Ecuador	dog	7643	ST-353 complex	(20)
32535	226EPIZ	Ecuador	chicken	7662	ST-354 complex	(20)
32579	EPIZ-51	Ecuador	chicken	7669	ST-354 complex	(20)
32600	EPIZ-25	Ecuador	dog	7671		(20)
32601	227EPIZ	Ecuador	cat	7672		(20)
33306	EPIZ-01	Ecuador	guinea pig	7775		(20)
33307	EPIZ-32	Ecuador	guinea pig	7777		(20)
33308	EPIZ-143	Ecuador	guinea pig	7778		(20)
33309	EPIZ-173	Ecuador	guinea pig	7779		(20)
33310	EPIZ-177	Ecuador	guinea pig	7780		(20)
33311	EPIZ-81	Ecuador	guinea pig	7781		(20)
33335	EPIZ-50	Ecuador	guinea pig	7789		(20)
45933	EPIZ-04	Ecuador	guinea pig	7781		(20)
45934	EPIZ-97	Ecuador	guinea pig	7781		(20)
45935	EPIZ-109	Ecuador	guinea pig	7759		(20)
45936	EPIZ-116	Ecuador	guinea pig	7759		(20)
45937	EPIZ-129	Ecuador	guinea pig	7775		(20)
45938	EPIZ-186	Ecuador	guinea pig	7759		(20)
45939	EPIZ-225	Ecuador	guinea pig	7759		(20)
45940	EPIZ-228	Ecuador	guinea pig	7759		(20)
45941	EPIZ-232	Ecuador	guinea pig	7779		(20)
45942	EPIZ-235	Ecuador	guinea pig	7780		(20)
45943	EPIZ-251	Ecuador	guinea pig	7775		(20)
45944	EPIZ-258	Ecuador	guinea pig	7775		(20)
45945	EPIZ-41	Ecuador	rabbit	137	ST-45 complex	(20)
45947	EPIZ-83	Ecuador	chicken	1233	ST-353 complex	(20)
45948	EPIZ-91	Ecuador	guinea pig	1233	ST-353 complex	(20)
45949	EPIZ-92	Ecuador	chicken	1233	ST-353 complex	(20)
45950	EPIZ-132	Ecuador	chicken	3515	ST-353 complex	(20)
45951	EPIZ-165	Ecuador	chicken	354	ST-354 complex	(20)
45952	EPIZ-105	Ecuador	guinea pig	7662	ST-354 complex	(20)
45955	EPIZ-150	Ecuador	rabbit	464	ST-464 complex	(20)
45956	EPIZ-152	Ecuador	chicken	464	ST-464 complex	(20)
45957	EPIZ-64	Ecuador	chicken	607	ST-607 complex	(20)
45958	EPIZ-167	Ecuador	dog	607	ST-607 complex	(20)
45959	EPIZ-206	Ecuador	chicken	607	ST-607 complex	(20)
45960	EPIZ-215	Ecuador	dog	607	ST-607 complex	(20)
45961	EPIZ-55	Ecuador	pig	1212	ST-607 complex	(20)
45962	EPIZ-181	Ecuador	chicken	1212	ST-607 complex	(20)
45963	EPIZ-257	Ecuador	cattle	1212	ST-607 complex	(20)
45964	EPIZ-127	Ecuador	guinea pig	7643	ST-353 complex	(20)
45966	EPIZ-19	Ecuador	dog	7672		(20)
105748	GP012	Peru	guinea pig	10316		This study
105749	GP013	Peru	guinea pig	10316		This study
105750	dog014	Peru	dog	1036	ST-353 complex	This study
105751	dog015	Peru	dog	1036	ST-353 complex	This study
105753	dog017	Peru	dog	10311		This study
105754	chicken018	Peru	chicken	8741	ST-353 complex	This study
105755	chicken019	Peru	chicken	8741	ST-353 complex	This study
105756	chicken020	Peru	chicken	8741	ST-353 complex	This study
	AL111168		human stool	21	ST-21 complex
	CM000854		wild bird	841
	CP000025		chicken	354	ST-354 complex
	CP000538		human stool	604	ST-42 complex
	CP000814		human stool	267	ST-283 complex
	CP007179		human stool	1068	ST-828 complex
	CP012690		human stool	362	ST-362 complex
	CP015209		chicken	22	ST-22 complex
	CP017029		turkey	1839
	LR134359		human blood	62
	LR134530		human blood	7665
	LS483295		human blood	8767
	SS-1566		human stool	407		(17)
	SS-1567		human stool	3874	ST-354 complex	(17)
	SS-1569		human stool	2802		(17)
	SS-1578		human stool	1775	ST-403 complex	(17)
	SS-1581		human stool	353	ST-353 complex	(17)
	SS-1587		human stool	52	ST-52 complex	(17)
	SS-1592		human stool	353	ST-353 complex	(17)
	SS-1593		human stool	2109	ST-45 complex	(17)
	SS-1594		human stool	353	ST-353 complex	(17)
	SS-1601		human stool	6841	ST-362 complex	(17)
	SS-1603		human stool	353	ST-353 complex	(17)
	SS-1604		human stool	2109	ST-45 complex	(17)
	SS-1605		human stool	2109	ST-45 complex	(17)
	SS-1608		human stool	403	ST-403 complex	(17)
	SS-1609		human stool	353	ST-353 complex	(17)
	SS-1612		human stool	1359	ST-21 complex	(17)
	SS-1633		human stool	1775	ST-403 complex	(17)
	SS-1649		human stool	469	ST-42 complex	(17)
